# Supplementary material for: Practice Patterns of Antithrombotic Therapy during the Early Postoperative Course of Cardiac Surgery
Source: J Clin Med. 2023 Mar 3;12(5):2029. doi: 10.3390/jcm12052029 (PMC10004004; doi:10.3390/jcm12052029)
Supplement: Supplementary file 1 [file jcm-12-02029-s001.zip]

Archive with 1 entries (1 files):
- jcm-2165222-supplementary.pdf
